# Supplementary material for: Identification of novel genes involved in the biofilm formation process of Avian Pathogenic Escherichia coli (APEC)
Source: PLoS One. 2022 Dec 19;17(12):e0279206. doi: 10.1371/journal.pone.0279206 (PMC9762606; doi:10.1371/journal.pone.0279206)
Supplement: S1 Table — (XLSX) [file pone.0279206.s003.xlsx]

## Sheet: Sheet1
Table S1. Description of the genes used for the PCR prevalence analysis.
Gene Code	Gene Name	Protein ID	Location on Genome	Frequency Among Transposon Mutants (n)
rfaY/waaY	Lipopolysaccharide core heptose(II) kinase	AKK35220.1	c.2927073-2927765	7
kbaY	Tagatose-bisphosphate aldolase	AKK34749.1	2415728-2416588	17
nanM/yjhT	N-acetylneuraminic acid mutarotase	AKK35882.1	c.3699425-3700531	15
nhaC/ibeT	Sodium:proton antiporter	AKK35912.1	3735549-3736952	5
yjeM	Inner membrane transporter YjeM	AKK34702.1	2361397-2362830	12
xylF	Xylose ABC transporter substrate-binding protein	AKK35168.1	2863116-2864108	6
waaV	Beta1,3-glucosyltransferase	AKK35218.1	c.2924954-2925937	7
rfaI/waaI/waaO	Lipopolysaccharide 1,3-galactosyltransferase	AKK35222.1	c.2928787-2929803	8
gatC	PTS galactitol transporter subunit IIC	AKK33632.1	c.1182083-1183438	7
yliE	Cyclic di-GMP phosphodiesterase	AKK36780.1	4698758-4701106	17
msyB	Acidic protein MsyB	AKK35996.1	c.3827229-3827942	7
rfaJ/waaJ	Lipopolysaccharide 1,2-glucosyltransferase	AKK35221.1	c.2927775-2928770	15
bioD	Dithiobiotin synthetase BioD	AKK36724.1	4639932-4640609	8
sohB	Inner membrance peptidase	AKK32900.1	328311-329360	10
dhaK	Dihydroxyacetone kinase subunit K	AKK35900.1	c.3719807-3720877	5
yicI	Alpha-glucosidase	AKK35256.1	c.2963978-2966296	5
abha	Putative alpha-beta hydrolase	AKK36538.1	c.4430785-4432269	9
hypo01b	Hypothetical protein	AKK35178.1	2876128-2877048	4
hypo02	Hypothetical protein	AKK32566.1	c.14041-14283	6
hypo03	Hypothetical protein	AKK32562.1	9954-11090	6
hypo05	Hypothetical protein	AKK32896.1	323720-325618	4
hypo06	Hypothetical protein	AKK34206.1	1814018-1814512	2
hypo07	Hypothetical protein	AKK35454.1	3195574-3197046	2
hypo08	Hypothetical protein	AKK36190.1	4058835-4059620	2
hypo09	Hypothetical protein	AKK37046.1	4985959-4986528	4
hypo10	Hypothetical protein	AKK35691.1	c.3484400-3486385	2
hypo11	Hypothetical protein	AKK35017.1	c.2684109-2684876	2
hypo12	Hypothetical protein	AKK32843.1	c.273343-275814	4
hypo13	Hypothetical protein	AKK34817.1	c.2480175-2481137	3
hypo14	Hypothetical protein	AKK34205.1	1811878-1813767	2
Protein IDs were obtained from the GenBank database.
aThe putative alpha-beta hydrolase is uncharacterized and thus referred to as “abh” for the purpose of this study.
bHypothetical proteins are referred to as “hypo#” for the purpose of this study.
